# Supplementary material for: VAMP7‐mediated autophagy regulates cervical cancer progression associated with persistent HPV16 infection
Source: Clin Transl Med. 2026 Jan 8;16(1):e70590. doi: 10.1002/ctm2.70590 (PMC12783914; doi:10.1002/ctm2.70590)
Supplement: Supplementary file 3 — Supporting Information [file CTM2-16-e70590-s001.xlsx]

## Sheet: TableS1
Clinical Characteristics and HPV Infection Status of Proteomic Samples
Sample ID	Diagnosis	HPV Genotype	Predominant Type	Co-infected HPV
S01	Normal Cervical Tissue	Negative	None	None
S02	Normal Cervical Tissue	Negative	None	None
S03	Normal Cervical Tissue	Negative	None	None
N01	Normal Cervical Tissue	HPV16	HPV16	None
N02	Normal Cervical Tissue	HPV16	HPV16	None
N03	Normal Cervical Tissue	HPV16	HPV16	None
L01	Low-grade Squamous Intraepithelial Lesion	HPV16	HPV16	None
L02	Low-grade Squamous Intraepithelial Lesion	HPV16	HPV16	None
L03	Low-grade Squamous Intraepithelial Lesion	HPV16	HPV16	None
H01	High-grade Squamous Intraepithelial Lesion	HPV16	HPV16	None
H02	High-grade Squamous Intraepithelial Lesion	HPV16	HPV16	None
H03	High-grade Squamous Intraepithelial Lesion	HPV16	HPV16	None
C01	Cervical Cancer Tissue	HPV16	HPV16	None
C02	Cervical Cancer Tissue	HPV16	HPV16	None
C03	Cervical Cancer Tissue	HPV16	HPV16	None

## Sheet: TableS2
Clinical Characteristics and HPV Infection Status of IHC Samples
Sample ID	Diagnosis	HPV Genotype	Predominant Type	Co-infected HPV
S01	Normal Cervical Tissue	Negative	None	None
S02	Normal Cervical Tissue	Negative	None	None
S03	Normal Cervical Tissue	Negative	None	None
S04	Normal Cervical Tissue	Negative	None	None
S05	Normal Cervical Tissue	Negative	None	None
S06	Normal Cervical Tissue	Negative	None	None
S07	Normal Cervical Tissue	Negative	None	None
S08	Normal Cervical Tissue	Negative	None	None
S09	Normal Cervical Tissue	Negative	None	None
S10	Normal Cervical Tissue	Negative	None	None
S11	Normal Cervical Tissue	Negative	None	None
S12	Normal Cervical Tissue	Negative	None	None
S13	Normal Cervical Tissue	Negative	None	None
S14	Normal Cervical Tissue	Negative	None	None
S15	Normal Cervical Tissue	Negative	None	None
S16	Normal Cervical Tissue	Negative	None	None
S17	Normal Cervical Tissue	Negative	None	None
S18	Normal Cervical Tissue	Negative	None	None
S19	Normal Cervical Tissue	Negative	None	None
S20	Normal Cervical Tissue	Negative	None	None
S21	Normal Cervical Tissue	Negative	None	None
S22	Normal Cervical Tissue	Negative	None	None
S23	Normal Cervical Tissue	Negative	None	None
S24	Normal Cervical Tissue	Negative	None	None
S25	Normal Cervical Tissue	Negative	None	None
S26	Normal Cervical Tissue	Negative	None	None
S27	Normal Cervical Tissue	Negative	None	None
S28	Normal Cervical Tissue	Negative	None	None
S29	Normal Cervical Tissue	Negative	None	None
S30	Normal Cervical Tissue	Negative	None	None
N01	Normal Cervical Tissue	HPV16	HPV16	None
N02	Normal Cervical Tissue	HPV16	HPV16	None
N03	Normal Cervical Tissue	HPV16	HPV16	None
N04	Normal Cervical Tissue	HPV16	HPV16	None
N05	Normal Cervical Tissue	HPV16	HPV16	None
N06	Normal Cervical Tissue	HPV16	HPV16	None
N07	Normal Cervical Tissue	HPV16	HPV16	None
N08	Normal Cervical Tissue	HPV16	HPV16	None
N09	Normal Cervical Tissue	HPV16	HPV16	None
N10	Normal Cervical Tissue	HPV16	HPV16	None
N11	Normal Cervical Tissue	HPV16	HPV16	None
N12	Normal Cervical Tissue	HPV16	HPV16	None
N13	Normal Cervical Tissue	HPV16	HPV16	None
N14	Normal Cervical Tissue	HPV16	HPV16	None
N15	Normal Cervical Tissue	HPV16	HPV16	None
N16	Normal Cervical Tissue	HPV16	HPV16	None
N17	Normal Cervical Tissue	HPV16	HPV16	None
N18	Normal Cervical Tissue	HPV16	HPV16	None
N19	Normal Cervical Tissue	HPV16	HPV16	None
N20	Normal Cervical Tissue	HPV16	HPV16	None
N21	Normal Cervical Tissue	HPV16	HPV16	None
N22	Normal Cervical Tissue	HPV16	HPV16	None
N23	Normal Cervical Tissue	HPV16	HPV16	None
N24	Normal Cervical Tissue	HPV16	HPV16	None
N25	Normal Cervical Tissue	HPV16	HPV16	None
N26	Normal Cervical Tissue	HPV16	HPV16	None
N27	Normal Cervical Tissue	HPV16	HPV16	None
N28	Normal Cervical Tissue	HPV16	HPV16	None
N29	Normal Cervical Tissue	HPV16	HPV16	None
N30	Normal Cervical Tissue	HPV16	HPV16	None
L01	Low-grade Squamous Intraepithelial Lesion	HPV16	HPV16	None
L02	Low-grade Squamous Intraepithelial Lesion	HPV16	HPV16	None
L03	Low-grade Squamous Intraepithelial Lesion	HPV16	HPV16	None
L04	Low-grade Squamous Intraepithelial Lesion	HPV16	HPV16	None
L05	Low-grade Squamous Intraepithelial Lesion	HPV16	HPV16	None
L06	Low-grade Squamous Intraepithelial Lesion	HPV16	HPV16	None
L07	Low-grade Squamous Intraepithelial Lesion	HPV16	HPV16	None
L08	Low-grade Squamous Intraepithelial Lesion	HPV16	HPV16	None
L09	Low-grade Squamous Intraepithelial Lesion	HPV16	HPV16	None
L10	Low-grade Squamous Intraepithelial Lesion	HPV16	HPV16	None
L11	Low-grade Squamous Intraepithelial Lesion	HPV16	HPV16	None
L12	Low-grade Squamous Intraepithelial Lesion	HPV16	HPV16	None
L13	Low-grade Squamous Intraepithelial Lesion	HPV16	HPV16	None
L14	Low-grade Squamous Intraepithelial Lesion	HPV16	HPV16	None
L15	Low-grade Squamous Intraepithelial Lesion	HPV16	HPV16	None
L16	Low-grade Squamous Intraepithelial Lesion	HPV16	HPV16	None
L17	Low-grade Squamous Intraepithelial Lesion	HPV16	HPV16	None
L18	Low-grade Squamous Intraepithelial Lesion	HPV16	HPV16	None
L19	Low-grade Squamous Intraepithelial Lesion	HPV16	HPV16	None
L20	Low-grade Squamous Intraepithelial Lesion	HPV16	HPV16	None
L21	Low-grade Squamous Intraepithelial Lesion	HPV16	HPV16	None
L22	Low-grade Squamous Intraepithelial Lesion	HPV16	HPV16	None
L23	Low-grade Squamous Intraepithelial Lesion	HPV16	HPV16	None
L24	Low-grade Squamous Intraepithelial Lesion	HPV16	HPV16	None
L25	Low-grade Squamous Intraepithelial Lesion	HPV16	HPV16	None
L26	Low-grade Squamous Intraepithelial Lesion	HPV16	HPV16	None
L27	Low-grade Squamous Intraepithelial Lesion	HPV16	HPV16	None
L28	Low-grade Squamous Intraepithelial Lesion	HPV16	HPV16	None
L29	Low-grade Squamous Intraepithelial Lesion	HPV16	HPV16	None
L30	Low-grade Squamous Intraepithelial Lesion	HPV16	HPV16	None
H01	High-grade Squamous Intraepithelial Lesion	HPV16	HPV16	None
H02	High-grade Squamous Intraepithelial Lesion	HPV16	HPV16	None
H03	High-grade Squamous Intraepithelial Lesion	HPV16	HPV16	None
H04	High-grade Squamous Intraepithelial Lesion	HPV16	HPV16	None
H05	High-grade Squamous Intraepithelial Lesion	HPV16	HPV16	None
H06	High-grade Squamous Intraepithelial Lesion	HPV16	HPV16	None
H07	High-grade Squamous Intraepithelial Lesion	HPV16	HPV16	None
H08	High-grade Squamous Intraepithelial Lesion	HPV16	HPV16	None
H09	High-grade Squamous Intraepithelial Lesion	HPV16	HPV16	None
H10	High-grade Squamous Intraepithelial Lesion	HPV16	HPV16	None
H11	High-grade Squamous Intraepithelial Lesion	HPV16	HPV16	None
H12	High-grade Squamous Intraepithelial Lesion	HPV16	HPV16	None
H13	High-grade Squamous Intraepithelial Lesion	HPV16	HPV16	None
H14	High-grade Squamous Intraepithelial Lesion	HPV16	HPV16	None
H15	High-grade Squamous Intraepithelial Lesion	HPV16	HPV16	None
H16	High-grade Squamous Intraepithelial Lesion	HPV16	HPV16	None
H17	High-grade Squamous Intraepithelial Lesion	HPV16	HPV16	None
H18	High-grade Squamous Intraepithelial Lesion	HPV16	HPV16	None
H19	High-grade Squamous Intraepithelial Lesion	HPV16	HPV16	None
H20	High-grade Squamous Intraepithelial Lesion	HPV16	HPV16	None
H21	High-grade Squamous Intraepithelial Lesion	HPV16	HPV16	None
H22	High-grade Squamous Intraepithelial Lesion	HPV16	HPV16	None
H23	High-grade Squamous Intraepithelial Lesion	HPV16	HPV16	None
H24	High-grade Squamous Intraepithelial Lesion	HPV16	HPV16	None
H25	High-grade Squamous Intraepithelial Lesion	HPV16	HPV16	None
H26	High-grade Squamous Intraepithelial Lesion	HPV16	HPV16	None
H27	High-grade Squamous Intraepithelial Lesion	HPV16	HPV16	None
H28	High-grade Squamous Intraepithelial Lesion	HPV16	HPV16	None
H29	High-grade Squamous Intraepithelial Lesion	HPV16	HPV16	None
H30	High-grade Squamous Intraepithelial Lesion	HPV16	HPV16	None
C01	Cervical Cancer Tissue	HPV16	HPV16	None
C02	Cervical Cancer Tissue	HPV16	HPV16	None
C03	Cervical Cancer Tissue	HPV16	HPV16	None
C04	Cervical Cancer Tissue	HPV16	HPV16	None
C05	Cervical Cancer Tissue	HPV16	HPV16	None
C06	Cervical Cancer Tissue	HPV16	HPV16	None
C07	Cervical Cancer Tissue	HPV16	HPV16	None
C08	Cervical Cancer Tissue	HPV16	HPV16	None
C09	Cervical Cancer Tissue	HPV16	HPV16	None
C10	Cervical Cancer Tissue	HPV16	HPV16	None
C11	Cervical Cancer Tissue	HPV16	HPV16	None
C12	Cervical Cancer Tissue	HPV16	HPV16	None
C13	Cervical Cancer Tissue	HPV16	HPV16	None
C14	Cervical Cancer Tissue	HPV16	HPV16	None
C15	Cervical Cancer Tissue	HPV16	HPV16	None
C16	Cervical Cancer Tissue	HPV16	HPV16	None
C17	Cervical Cancer Tissue	HPV16	HPV16	None
C18	Cervical Cancer Tissue	HPV16	HPV16	None
C19	Cervical Cancer Tissue	HPV16	HPV16	None
C20	Cervical Cancer Tissue	HPV16	HPV16	None
C21	Cervical Cancer Tissue	HPV16	HPV16	None
C22	Cervical Cancer Tissue	HPV16	HPV16	None
C23	Cervical Cancer Tissue	HPV16	HPV16	None
C24	Cervical Cancer Tissue	HPV16	HPV16	None
C25	Cervical Cancer Tissue	HPV16	HPV16	None
C26	Cervical Cancer Tissue	HPV16	HPV16	None
C27	Cervical Cancer Tissue	HPV16	HPV16	None
C28	Cervical Cancer Tissue	HPV16	HPV16	None
C29	Cervical Cancer Tissue	HPV16	HPV16	None
C30	Cervical Cancer Tissue	HPV16	HPV16	None
C31	Cervical Cancer Tissue	HPV18	HPV18	None
C32	Cervical Cancer Tissue	HPV18	HPV18	None
C33	Cervical Cancer Tissue	HPV18	HPV18	None
C34	Cervical Cancer Tissue	HPV18	HPV18	None
C35	Cervical Cancer Tissue	HPV18	HPV18	None
C36	Cervical Cancer Tissue	HPV18	HPV18	None
C37	Cervical Cancer Tissue	HPV18	HPV18	None
C38	Cervical Cancer Tissue	HPV18	HPV18	None
C39	Cervical Cancer Tissue	HPV18	HPV18	None
C40	Cervical Cancer Tissue	HPV18	HPV18	None
C41	Cervical Cancer Tissue	HPV18	HPV18	None
C42	Cervical Cancer Tissue	HPV18	HPV18	None
C43	Cervical Cancer Tissue	HPV18	HPV18	None
C44	Cervical Cancer Tissue	HPV18	HPV18	None
C45	Cervical Cancer Tissue	HPV18	HPV18	None
C46	Cervical Cancer Tissue	HPV18	HPV18	None
C47	Cervical Cancer Tissue	HPV18	HPV18	None
C48	Cervical Cancer Tissue	HPV18	HPV18	None
C49	Cervical Cancer Tissue	HPV18	HPV18	None
C50	Cervical Cancer Tissue	HPV18	HPV18	None
C51	Cervical Cancer Tissue	HPV18	HPV18	None
C52	Cervical Cancer Tissue	HPV18	HPV18	None
C53	Cervical Cancer Tissue	HPV18	HPV18	None
C54	Cervical Cancer Tissue	Negative	None	None
C55	Cervical Cancer Tissue	Negative	None	None
C56	Cervical Cancer Tissue	Negative	None	None
C57	Cervical Cancer Tissue	Negative	None	None
C58	Cervical Cancer Tissue	Negative	None	None
C59	Cervical Cancer Tissue	Negative	None	None
C60	Cervical Cancer Tissue	Negative	None	None
C61	Cervical Cancer Tissue	Negative	None	None
C62	Cervical Cancer Tissue	Negative	None	None
C63	Cervical Cancer Tissue	Negative	None	None
C64	Cervical Cancer Tissue	Negative	None	None
C65	Cervical Cancer Tissue	Negative	None	None
C66	Cervical Cancer Tissue	Negative	None	None
C67	Cervical Cancer Tissue	Negative	None	None
C68	Cervical Cancer Tissue	Negative	None	None
C69	Cervical Cancer Tissue	Negative	None	None
